# Supplementary material for: Persistence of viral RNA in lymph nodes in ART-suppressed SIV/SHIV-infected Rhesus Macaques
Source: Nat Commun. 2021 Mar 5;12:1474. doi: 10.1038/s41467-021-21724-0 (PMC7935896; doi:10.1038/s41467-021-21724-0)
Supplement: Supplementary file 3 — Source Data [file 41467_2021_21724_MOESM3_ESM.xlsx]

## Sheet: Figure 1C
Figure 1C
Late ART
Wks	6513	6517	6520	6522	17-18 SIV Median	T521	T535	T522	T536	17-18 SHIV Median
0	4.94	2.254	3.54	2	2.897	7.722*	4.086	3.245	2	3.245
1	2	2	2	2	2	7.16*	2	2	2	2
2	2	2	2	2	2	6.796*	2	2	2	2
3	2	2	2	2	2	7.084*	2	2	2	2
4	2	2	2	2	2		2	2	2	2
6	2	2	2	2	2		2	2	2	2
8	2	2	2	2	2		2	2	2	2
12	2	2	2	2	2		2	2	2	2
16	2	2	2	2	2		2	2	2	2
20	2	2	2	2	2		2	2	2	2
24	2	2	2	2	2		2	2	2	2
32	2	2	2	2	2		2	2	2	2
36	2	2	2	2	2		2	2	2	2
40	2	2	2	2	2		2	2	2	2
42	2	2	2	2	2		2	2	2	2
44			2	2	2		2	2	2	2
45							2	2	2	2
46									2	2
Early ART
Weeks	38772	38963	39127	39173	39250	39757	39816	40074	40166	40635	40682	40931	17-19 Median
0	2	2	2	2	2	2	2	2	2	2	2	2	2
1	5.612	7.179	5.764	4.523	4.921	5.31	4.004	5.293	6.225	6.729	5.819	5.01	5.461
2	4.233	4.993	3.589	2	3.096	3.026	2	3.736	4.065	3.74	3.752	3.526	3.663
3	1.854	2.723	2	2	2	2	2	2	2	2	2	2	2
4	2	2	3.67	2	2	2	2	2	2	2.027	2	2	2
6	2	2	1.723	2	2	2	2	2	2	2	2	2	2
8	2	2.139	2	2	2	2	2	2	2	2.077	2	2	2
12	2	2	2	2	2	2	2	2	2	2	2	2	2
16	2	2	2	2	2	2	2	2	2	2	2	2	2
20	2	2	2	2	2	2	2	2	2	2	2	2	2
24	2	2	2	2	2	2	2	2	2	2	2	2	2
32	2	2	2	2	2	2	2	2	2	2	2	2	2
36	2	2.521	2	2	2	2	2	2	2	2	2	2	2
40	2	1.978	2	2	2	2	2	2	2	2	2	2	2
46	2	2											2
48			2	2									2
49					2	2							2
50							2	2					2
52									2	2			2
53											2	2	2

## Sheet: Figure 2A
Figure 2A
Late ART
	6513: SIV	6517: SIV	6520: SIV	6522: SIV	T535: SHIV	T522: SHIV	T536: SHIV		Blue indicates data excluded from analysis
Mid-Vagina	0	-0.2	-0.4	-0.6	-0.8	-0.9	-1
Cervix	0	-0.2	-0.4	-0.6	-0.8	1.255	-0.9
Duodenum	1.941	0	-0.2	2.33	1.028	-0.4	-0.6
Distal Jejunum	1.682	0	-0.2	-0.4	1.027	1.47	-0.6
Ileum	1.519	0	1.598	1.112	2.097	1.781	2.225
Cecum	2.249	0	-0.2	-0.4	-0.6	-0.8	1.38
Colon	1.677	0	0.904	-0.2	1.505	1.692	-0.2
Rectum	0	0	1.13	-0.2	2.212	1.676	-0.4
Pelvic LN	2.234	0	1.218	-0.2	-0.4	1.985	-0.6
Sacral LN	2.42	0	-0.2	-0.4	2.127	2.417	2.076
Pararectal LN	2.488	0	1.468	-0.2	2.35	-0.4	-0.2
Mesenteric LN	2.526	0	1.725	1.525	1.875	-0.2	2.083
Ileocecal LN	2.57	0	1.372	1.512	-0.2	3.038	-0.2
Inguinal LN	2.44	0	1.457	-0.2	-0.4	2.456	1.602
Axillary LN	2.456	0	1.348	-0.2	2.013	2.488	1.799
Tonsil	1.573	0	1.634	-0.2	-0.4	-0.6	1.929
Spleen	2.059	0	0.954	-0.2	-0.4	2.182	1.491
Bone Marrow	1.574	0	0.602	-0.2	-0.4	-0.6	-0.8
Lungs	1.332	0	-0.2	-0.4	-0.6	-0.8	-0.9
Liver	0	-0.2	-0.4	-0.6	-0.8	1.334	-0.9
Cerebellum	0	-0.2	-0.4	-0.6	-0.8	-0.9	-1
Basal Ganglia	0	1.561	-0.2	-0.4	-0.6	-0.8	-0.9
Brain Stem	0	-0.2	-0.4	-0.6	-0.8	-0.9	-1
Frontal Cortex	0	-0.2	-0.4	-0.6	-0.8	-0.9	-1
PBMC*	2.471*	0.657*	1.682*	0.682*	2.561*	2.247*	1.793*
Early ART
	38772	38963	39127	39173	39250	39757	39816	40074	40166	40635	40682	40931
Mid-Vagina	0	-0.1	-0.2	-0.3	-0.4	-0.5		-0.6	-0.7
Cervix	0	-0.1	-0.2	-0.3	-0.4	-0.5		-0.6	-0.7
Duodenum	0	-0.05	-0.1	-0.2	-0.3	-0.4	-0.5	0.731	-0.6	1.481	-0.7	-0.8
Distal Jejunum	0	-0.05	-0.1	-0.2	-0.3	-0.4	-0.5	-0.6	1.744	-0.7	-0.8	-0.9
Ileum	2.037	1.657	1.756	0	-0.05	2.086	-0.1	2.173	1.371	-0.2	-0.3	-0.4
Cecum	1.531	2.367	0	-0.05	-0.1	-0.2	-0.3	1.398	1.835	2.476	-0.4	-0.5
Colon	0	-0.05	2.228	-0.1	-0.2	-0.3	-0.4	1.433	2.263	1.95	1.582	-0.5
Rectum	1.423	-0.05	-0.1	-0.2	-0.3	-0.4	-0.5	0.954	-0.6	-0.7	1.227	1.512
Pelvic LN	0	2.263	-0.05	-0.1	-0.2	-0.3	-0.4	-0.5	0.812	-0.6	-0.7	-0.8
Sacral LN	0	2.534	1.322	-0.05	-0.1	-0.2	-0.3	-0.4	1.04	2.403	-0.5	-0.6
Pararectal LN	0	-0.05	2.697	-0.1	-0.2	-0.3	-0.4	-0.5	2.655	2.719	-0.6	-0.7
Mesenteric LN	0	2.595	1.672	-0.05	-0.1	-0.2	-0.3	-0.4	2.361	3.067	-0.5	-0.6
Ileocecal LN	0	-0.05	-0.1	-0.2	-0.3	0.944	-0.4	-0.5	2.691	-0.6	2.56	-0.7
Inguinal LN	0	2.282	-0.05	-0.1	-0.2	-0.3	-0.4	-0.5	-0.6	2.164	-0.7	-0.8
Axillary LN	0	1.992	-0.05	-0.1	-0.2	-0.3	-0.4	-0.5	-0.6	1.336	-0.7	-0.8
Tonsil	0	-0.05	-0.1	-0.2	-0.3	-0.4	-0.5	-0.6	-0.7	2.838	-0.8	-0.9
Spleen	0.903	1.466	0	-0.05	-0.1	-0.2	-0.3	-0.4	1.217	1.926	-0.5	-0.6
Bone Marrow	0	1.142	-0.05	-0.1	-0.2	-0.3	-0.4	-0.5	-0.6	-0.7	1.74	-0.8
Lungs	0	-0.05	-0.1	-0.2	-0.3	-0.4	-0.5	-0.6	-0.7	-0.8	-0.9	-1
Liver	0	-0.05	-0.1	-0.2	-0.3	-0.4	-0.5	-0.6	-0.7	-0.8	-0.9	-1
Cerebellum	0	-0.05	-0.1	-0.2	-0.3	-0.4	-0.5	-0.6	-0.7	-0.8	-0.9	-1
Basal Ganglia	0	-0.05	-0.1	-0.2	-0.3	-0.4	-0.5	-0.6	-0.7	-0.8	-0.9	-1
Brain Stem	0	-0.05	-0.1	-0.2	-0.3	-0.4	-0.5	-0.6	-0.7	-0.8	-0.9	-1
Frontal Cortex	0	-0.05	-0.1	-0.2	-0.3	-0.4	-0.5	-0.6	-0.7	-0.8	-0.9	-1
PBMC*	1.335*	2.195*	1.353*	1.062*	0.709*	1.155*	1.249*	2.191*	1.794*	2*	1.408*	1.344*

## Sheet: Figure 2B
Figure 2B
Late ART
	6513: SIV	6517: SIV	6520: SIV	6522: SIV	T535: SHIV	T522: SHIV	T536: SHIV
Mid-Vagina	0	-0.2	-0.4	-0.6	-0.8	-0.9	-1
Cervix	0	-0.2	-0.4	-0.6	-0.8	-0.9	-1
Duodenum	1	0	-0.2	-0.4	-0.6	-0.8	-0.9
Distal Jejunum	0	-0.2	-0.4	-0.6	-0.8	-0.9	-1
Ileum	0	-0.2	-0.4	-0.6	-0.8	-0.9	-1
Cecum	0	-0.2	-0.4	-0.6	1.547	-0.8	-0.9
Colon	0	-0.2	-0.4	-0.6	-0.8	-0.9	-1
Rectum	0	-0.2	-0.4	-0.6	-0.8	-0.9	-1
Pelvic LN	2.016	0	1.758	-0.2	-0.4	2.23	-0.6
Sacral LN	2.646	0	-0.2	-0.4	-0.6	1.897	-0.8
Pararectal LN	2.06	0	2.299	-0.2	2.518	-0.4	-0.6
Mesenteric LN	2.35	0	1.623	-0.2	1.69	-0.4	-0.6
Ileocecal LN	2.411	0.968	2.037	0	2	-0.2	-0.4
Inguinal LN	2.021	0	2.437	-0.2	-0.4	2.657	-0.6
Axillary LN	2.504	0	-0.2	-0.4	1.855	2.586	-0.6
Tonsil	0	-0.2	1.959	-0.4	-0.6	1.777	-0.8
Spleen	1.914	0	1.41	-0.2	1.621	2.03	-0.5
Bone Marrow	0	0	-0.2	-0.4	-0.6	-0.8	-0.9
Lungs	0	-0.2	-0.4	-0.6	-0.8	-0.9	-1
Liver	0	-0.2	-0.4	-0.6	-0.8	-0.9	-1
Cerebellum	0	-0.2	-0.4	-0.6	-0.8	-0.9	-1
Basal Ganglia	0	-0.2	-0.4	-0.6	-0.8	-0.9	-1
Brain Stem	0	-0.2	-0.4	-0.6	-0.8	-0.9	-1
Frontal Cortex	0	-0.2	-0.4	-0.6	-0.8	-0.9	-1
PBMC*	0.789*	-0.192*	0*	-0.2*	1.735*	1.229*	1.38*
Early ART
	38772	38963	39127	39173	39250	39757	39816	40074	40166	40635	40682	40931
Mid-Vagina	0	-0.1	-0.2	-0.3	-0.4	-0.5		-0.6	2.727
Cervix	0	-0.1	-0.2	-0.3	-0.4	-0.5		-0.6	-0.7
Duodenum	0	-0.05	-0.1	-0.2	-0.3	-0.4	-0.5	-0.6	-0.7	-0.8	-0.9	-1
Distal Jejunum	0	-0.05	-0.1	-0.2	-0.3	-0.4	-0.5	-0.6	-0.7	-0.8	-0.9	-1
Ileum	0	-0.05	-0.1	-0.2	-0.3	1.844	-0.4	-0.5	-0.6	-0.7	-0.8	-0.9
Cecum	0	-0.05	-0.1	-0.2	-0.3	-0.4	-0.5	-0.6	-0.7	-0.8	-0.9	-1
Colon	0	-0.05	-0.1	-0.2	-0.3	-0.4	-0.5	-0.6	-0.7	-0.8	-0.9	-1
Rectum	0	-0.05	-0.1	-0.2	-0.3	-0.4	-0.5	-0.6	-0.7	-0.8	-0.9	-1
Pelvic LN	0	-0.05	-0.1	-0.2	-0.3	-0.4	-0.5	-0.6	-0.7	-0.8	-0.9	-1
Sacral LN	0	-0.05	-0.1	-0.2	-0.3	-0.4	-0.5	-0.6	1.358	2.038	-0.7	-0.8
Pararectal LN	0	-0.05	-0.1	-0.2	-0.3	-0.4	-0.5	-0.6	-0.7	2.607	-0.8	-0.9
Mesenteric LN	0	-0.05	-0.1	-0.2	-0.3	-0.4	-0.5	1.295	-0.6	-0.7	-0.8	-0.9
Ileocecal LN	0	-0.05	-0.1	-0.2	-0.3	-0.4	-0.5	-0.6	2.347	-0.7	-0.8	-0.9
Inguinal LN	0	1.253	-0.05	-0.1	-0.2	-0.3	-0.4	-0.5	-0.6	1.904	-0.7	-0.8
Axillary LN	0	-0.05	-0.1	-0.2	-0.3	-0.4	-0.5	-0.6	-0.7	1.321	-0.8	-0.9
Tonsil	0	-0.05	-0.1	-0.2	-0.3	-0.4	-0.5	-0.6	-0.7	1.873	-0.8	-0.9
Spleen	0	-0.05	-0.1	-0.2	-0.3	-0.4	-0.5	-0.6	-0.7	-0.8	-0.9	-1
Bone Marrow	0	-0.05	-0.1	-0.2	-0.3	-0.4	-0.5	-0.6	-0.7	-0.8	-0.9	-1
Lungs	0	-0.05	-0.1	-0.2	-0.3	-0.4	-0.5	-0.6	-0.7	-0.8	-0.9	-1
Liver	0	-0.05	-0.1	-0.2	-0.3	-0.4	-0.5	-0.6	-0.7	-0.8	-0.9	-1
Cerebellum	0	-0.05	-0.1	-0.2	-0.3	-0.4	-0.5	-0.6	-0.7	-0.8	-0.9	-1
Basal Ganglia	0	-0.05	-0.1	-0.2	-0.3	-0.4	-0.5	-0.6	-0.7	-0.8	-0.9	-1
Brain Stem	0	-0.05	-0.1	-0.2	-0.3	-0.4	-0.5	-0.6	-0.7	-0.8	-0.9	-1
Frontal Cortex	0	-0.05	-0.1	-0.2	-0.3	-0.4	-0.5	-0.6	-0.7	-0.8	-0.9	-1
PBMC*	0*	-0.05*	-0.031*	-0.1*	-0.2*	-0.3*	-0.4*	-0.5*	1.223*	0.149*	0.585*	-0.6*

## Sheet: Figure 3A
Figure 3A
DNA
	Setpoint Viral Load (wk0)	% vDNA Viral site occupancy
6513	4.94	67
6517	2.254	4
6520	3.54	50
6522	0	8
T535	4.086	38
T522	3.245	50
T536	0	33
RNA
	Setpoint Viral Load (wk0)	% vRNA Viral site occupancy
6513	4.94	33
6517	2.254	4
6520	3.54	29
6522	0	0
T535	4.086	25
T522	3.245	25
T536	0	0

## Sheet: Figure 3B
Figure 3B
DNA
	Peak Viral Load (1wk)	% vDNA+ Tissues
38722	5.612	17
38963	7.179	38
39127	5.764	21
39173	4.523	0
39250	4.921	0
39757	5.31	8
39816	4.004	0
40074	5.293	21
40166	6.225	42
40635	6.729	45
40682	5.819	18
40931	5.01	5
RNA
	Peak Viral Load (1wk)	% vRNA Viral site occupancy
38722	5.612	0
38963	7.179	4
39127	5.764	0
39173	4.523	0
39250	4.921	0
39757	5.31	4
39816	4.004	0
40074	5.293	4
40166	6.225	13
40635	6.729	23
40682	5.819	0
40931	5.01	0

## Sheet: Figure 4A
Figure 4A
	6513	6520	T522	T536	T535	38963	40166	40635	40682
Spleen	138.2	22	264.1			18.8	48.1
Mesenteric LN	397.5			619	659.9		246.8	2208.2
Pararectal LN	337.5				1063.1			1951.9
Axillary LN		37.8	368.9	154.9	692.8	210.7
Inguinal LN		48.2						219.7
Ileocecal LN			1651.1						139.9
Pelvic LN		71.9	311.4
Sacral LN			358.4	281.4	895.7			1027.3
Cecum						475.7

## Sheet: Figure 4B
Figure 4B
	Log Gag Copies / 10^6 LNMCs	Intact Provirus / 10^6 CD4 T cells
6513 Spleen	2.059	138.2
6513 Mesenteric LN	2.526	397.5
6513 Pararectal LN	2.488	337.5
6520 Spleen	0.954	22
6520 Axillary LN	1.348	37.8
6520 Inguinal LN	1.457	48.2
6520 Pelvic LN	1.218	71.9
T522 Sacral LN	2.417	358.4
T522 Pelvic LN	1.985	311.4
T522 Ileocecal LN	3.038	1651.1
T522 Axillary LN	2.488	368.9
T522 Spleen	2.182	264.1
T536 Sacral LN	2.076	281.4
T536 Mesenteric LN	2.083	619
T536 Axillary LN	1.799	154.9
T535 Sacral LN	2.127	895.7
T535 Paracolonic LN	2.35	1063.1
T535 Mesenteric LN	1.875	659.9
T535 Axillary LN	2.013	692.8
38963 Spleen	1.466	18.8
38963 Axillary LN	1.992	210.7
38963 Cecum	2.367	475.7
40166 Spleen	1.217	48.1
40166 Mesenteric LN	2.361	246.8
40635 Inguinal LN	2.164	219.7
40635 Mesenteric LN	3.067	2208.2
40635 Pararectal LN	2.719	1951.9
40635 Sacral LN	2.403	1027.3

## Sheet: Figure 5A
Figure 5A
CD4 - IFNg
	Late ART								Early ART
PBMC	0	1.32	0	0.808	0.85	0.05	0.22		0.26	0.07	0	1.96	0	1.78	0	0	0	0	0
Liver			0	0.007	0		0.078			0			0	0.28	0		0
Lungs	0.05	0.12	0.1				0		0.05					0.027			0.132	0.073
Cervix		0.22								0			0.26
Mid-Vagina		0.36		0.43	0.31		0.09		0.03	0.05	0.107	0			0.02	0.233
Axillary LN	0	0	0	0	0	0.24	0.06		0	0.05	0	0.019	0.001	0.53	0.012	0.24	0.2	0.14	0.016
Pelvic LN	0		0	0.03	0	0.16	0.109			0.017	0	0	0	0	0	0.26	0	0	0
Ileocecal LN	0	0	0	0	0	0	0		0	0.013	0	0.17	0	0.078	0.0276	0	0	0	0
Inguinal LN	0.4	0	0.51	0.23	0.21	0.24	0.147		0.035	0	0	0	0	0.248	0.033	0	0.213	0	0
Mesenteric LN	0	0	0	0.32	0.46	0	0.02		0.06	0	0	0.56	0	0	0.182	0.14	0	0	0
Pararectal LN	0	0	0	0.039	0.029	0.026	0		0.037	0.052	0	0	0	0.117	0.079	0	0	0	0
Sacral LN	0.06	0	0.08	0	0	0.06	0		0.00765	0	0.00946	0.011	0	0.92	0.1	0.273	0.32	0
Spleen	0	0	0	0.29	0.25	0.18	0.27		0.007	0	0	0.83	0	0	0	0.43	0	0	0
Thymus	0.003	0	0.108	0.152	0.159		0							0	0	0.32
Tonsil	0	0	0	0	0	0	0.054		0.021	0		0		0.02	0.032	0	0.003	0	0
Colon		0		0	0	1.28			0.095				0		0		0
Duodenum											0		0.16		0.24
Ileum		0.11	0	0.05	0.03						0		0.11		0			0	0.049
Jejunum							0.185			0.42	0		0.98					0
Rectum	0	0	0	0	0	2.039	0.09511		0.13	0	0	0		0	0			0
CD4-IL-2
	Late ART								Early ART
PBMC	0	1.25	0.3	0.65	0.684	0.096	0.2		0.36	0.26	0	1.996	0.028	1.08	0	0.13	0	0	0
Liver			0	0.22	0.29		0			0.15				0.1	0		0.41
Lungs	0.054	0.042	0.04				0		0					0.025			0	0.2
Cervix		0.3								0			0.22
Mid-Vagina		0.02		0.13	0.076		0		0.22	0.077	0.157	0	0		0	0.058
Axillary LN	0	0	0	0.05	0.062	0.02837	0.3		0.13	0.01	0	0	0	0.55	0.028	0.19	0.11	0.099	0
Pelvic LN	0		0	0.061	0.058	0.03	0.22			0.032	0.091	0.08	0	0	0.024	0.327	0	0	0
Ileocecal LN	0	0	0	0	0	0	0		0.28	0.129	0	0.18	0.05	0.05	0.0476	0	0	0.01	0
Inguinal LN	0.16	0	0.22	0.115	0.12	0	0.18		0.02	0	0	0	0	0.189	0.031	0	0.159	0.022	0
Mesenteric LN	0	0	0	0.15176	0.156	0	0		0.11	0.041	0.018	0.14	0	0	0.194	0.048	0	0	0.42436
Pararectal LN	0	0	0	0.021	0.003	0.00721	0		0	0.086	0	0.05	0.03	0.126	0.079	0	0	0	0
Sacral LN	0.109	0	0.11	0.06	0.12	0	0		0.13	0.13	0.151	0.071	0	0.96	0.065	0.247	0.216	0
Spleen	0	0.2	0	0.139	0.152	0.01592	0.24		0.17	0	0.03	0.91	0	0	0	0.45	0	0.08	0.13098
Thymus	0.05	0	0.002	0.113	0.128		0							0	0.17	0.06
Tonsil	0	0	0	0	0	0	0.03		0	0.001		0.09071		0	0.033	0.004	0	0	0
Colon		0		0	0	0.01			0				0		0		0
Duodenum											0		0.66		0.26
Ileum		0	1.07	0	0						0.52		0		0.09			0	0.01
Jejunum							0			0	0		4.07					0
Rectum	0.08	0	0.102	0	0	0.1	0		0	0	0.3	0		0	0			0
CD4-TNFa
	Late ART								Early ART
PBMC	0.188	1.34	0.868	0.614	0.638	0.59	0.35		0.17	0.04	0.025	1.84	0.013	0.58	0.04	0.2	0	0	0
Liver			0	0.13	0.1		0			0				0	0		0
Lungs	0.09	0.065	0.079				0		0					0.001			0.073	0
Cervix		0.14								0.19			0
Mid-Vagina		0		0	0.05		0.15		0	0	0.12	0	0		0	0
Axillary LN	0.083	0.017	0.059	0.02	0.06	0.084	0.1		0.047	0.158	0	0	0.015	0.03	0.086	0.05	0.06	0.19	0.042
Pelvic LN	0.227		0.234	0.2	0.178	0.228	0.168			0.012	0.03659	0	0.004	0	0.063	0.305	0.452	0	0
Ileocecal LN	0.08	0.108	0.09	0.038	0.053	0.017	0		0.16	0.193	0	0.35	0	0.026	0.043	0	0.38	0.11	0.024
Inguinal LN	0.069	0.071	0.072	0.48	0.472	0.12	0.2		0.046	0	0.015	0.014	0	0.173	0.121	0	0.213	0.029	0
Mesenteric LN	0.19	0.031	0.4	0.19	0.32	0	0.08		0.14	0.041	0.004	0.71	0.117	0	0.119	0.09	0.232	0	0.379
Pararectal LN	0.111	0.059	0.093	0.092	0.086	0.04803	0.054		0.071	0.341	0.025	0	0.024	0.066	0.02	0.325	0.321	0	0
Sacral LN	0.146	0.203	0.127	0.03	0.06	0.35	0.144		0.054	0.521	0	0.015	0	0.56	0.14	0.056	0.378	0
Spleen	0.39	0.23	0.35	0.49	0.477	0.27	0.48		0.06	0	0.021	1.13	0	0.25	0	0.11	0.04	0.03	0.03898
Thymus	0	0.0199	0.0021	0.023	0.027		0							0	0	0.22
Tonsil	0.05	0	0.04	0.075	0.078	0	0.063		0.035	0.00013		0.045		0	0.023	0.00487	0.017	0	0.05
Colon		0.07		0	0	1.73			0.01				0		0.03		0.23
Duodenum											0.15		0.79		0.16
Ileum		0.51	0	0.09	0						0		0		0.05			0	0
Jejunum							0.002			0.28	0		2.5					0
Rectum	0	0.06	0	0	0	1.86	0.056		0.11	0	0	0		0	0.1			0

## Sheet: Figure 5B
Figure 5B
CD8 - IFNg
	Late ART								Early ART
PBMC	0	3.61	7.55	1.426	1.376	0.43	2		0.149	0	0	0	1.03	0.123	0.034	0.03	0	0.77	0
Liver			0	0	0		0.037			0.002				0.04	0.02		0.028
Lungs	0.03	0.56	0.04				0.079		0					0.022			0.08	0.002
Cervix		0.3								0			0.34
Mid-Vagina		0.68		0.38	0.43		0.975		0.41	0.095	0.01	0.13	0		0.03	0
Axillary LN	0.76	0.77	0.68	1.736	1.745	0.376	1.036		0	0	0	0.149	0.644	0.337	0.041	0.136	0.23	0.054	0
Pelvic LN	0.63		0.67	2.262	2.209	0.342	2.96			0	0.039	0.37	0.585	0	0.109	0.039	0	0.17	0
Ileocecal LN	1.98	1.57	1.9	1.66	1.63	0.292	1.36		0.24	0.043	0.022	0.051	0.223	0	0	0	0	0.05	0.23
Inguinal LN	1.14	0.48	1.18	1.735	1.677	0.263	0.857		0	0.032	0.024	0.065	0.28	0.012	0.099	0.009	0.07102	0.083	0.089
Mesenteric LN	1.3	0.87	1.12	2.301	2.222	0.438	4.23		0.347	0	0	0.099	0.29	0	0.335	0.058	0	0.04	0.47
Pararectal LN	1.78	2.1	1.78	1.879	1.829	0.94	0.63		0	0	0	0.432	0.57	0.059	0.12	0	0	0.131	0
Sacral LN	1.2	0.78	1.21	1.13	1.08	0.268	1.48		0.087	0	0	0.154	0.225	0.2	0	0.12	0.082	0.02
Spleen	0	0.29	0	0.77	0.74	1.6	2.02		0.31	0.003	0.055	0	0.37	0	0.031	0.33	0	0.09	0.098
Thymus	0.08337	0.21	0.149	0.73117	0.68456		0.62							0	0	0
Tonsil	0.06	1.25	0.04	1.29	1.344	0.276	1.177		0.12	0		0.11034		0.02	0.059	0	0	0.101	0.05
Colon		1.79		0.43	0.46	0.37			0.14				0.09		0		0.025
Duodenum											0		0.023		0.22
Ileum		0.58	0	0.51	0.44						0		0.039		0.074			0	0.03
Jejunum							0.232			0	0		0.25					0
Rectum	0	1.02	0	0.87	0.89	0.299	1.68		0	0	0	0		0.027	0.25			0
CD8-IL2
	Late ART								Early ART
PBMC	0	1.25	0.13	0.079	0.064	0	1.02		0.58	0	0.086	1.55	0.088	0.035	0.034	0.121	0	0	0
Liver			0	9.6	11.3		0			3.08				0.161	0.11		7.1
Lungs	0.007	0.042	0.016				0		0					0.023			0.123	0.07
Cervix		0.3								0			0.117
Mid-Vagina		0.02		0	0		0.29		0.47	0	0.023	0	0		0.057	0
Axillary LN	0	0	0	0.029	0.029	0.01	0.25		0.121	0	0	0	0.18	0.27	0	0.068	0.1	0.162	0
Pelvic LN	0		0	0.047	0.055	0	0.77			0	0.066	0.05	0.098	0	0	0.039	0	0	0.034
Ileocecal LN	0	0	0	0	0	0.025	0.14		0.031	0.019	0	0.103	0.039	0.005	0.056	0	0	0	0.081
Inguinal LN	0.16	0	0.18	0	0	0.00395	0.299		0	0.013	0.029	0	0.057	0.012	0	0.046	0.024	0	0
Mesenteric LN	0	0	0	0.0813	0.07432	0.017	0.43		0.03	0	0.027	0.055	0.058	0	0.3	0	0	0	0.3
Pararectal LN	0	0	0	0.02	0.02	0.00825	0		0	0	0.086	0.06	0.09	0.074	0	0	0	0.004	0
Sacral LN	0.164	0	0.165	0	0	0.019	0.19		0	0	0.045	0.008	0.009	0.24	0	0.1	0.091	0
Spleen	0	0.2	0	0.009	0.006	0	0.4		0.14	0.032	0	0.112	0.03	0	0	0.22	0	0	0.078
Thymus	0.007	0	0.0122	0.139	0.122		0.02							0	0.022	0
Tonsil	0	0	0	0	0	0.01061	0.186		0.035	0.002		0.037		0	0	0	0	0	0
Colon		0		0.09	0.087	0.07			0				0		0.073		0.115
Duodenum											0.02		0.83		0
Ileum		0	0	0.032	0						0.67		0.04		0			0.051	0.07
Jejunum							0			0	0		0.4					0
Rectum	0.055	0	0.019	0.083	0.1	0	0		0.05	0	0.42	0.058		0.068	0			0
CD8-TNFa
	Late ART								Early ART
PBMC	0.121	1.34	4.933	0.806	0.766	0.3	1.89		0.12	0	0	0.01	0.21	0	0.034	0	0	1.81	0
Liver			0	0	0.002		0			0.152				0.04	0		0
Lungs	0.028	0.065	0.016				0.07		0					0			0	0.062
Cervix		0.14								0.12			0.457
Mid-Vagina		0		0.08	0.11		0.53		0.33	0.028	0.02	0.065	0		0.06	0
Axillary LN	0.669	0.017	0.629	1.546	1.556	0.13	2.078		0.04	0	0	0	0.261	0	0.045	0.028	0	0.054	0.15
Pelvic LN	1.34		1.36	2.568	2.478	0.26	3.81			0	0.045	0.13	0.43	0	0.159	0.032	0	0	0.01
Ileocecal LN	1.71	0.108	1.682	1.663	1.762	0.168	2.16		0.47	0.083	0.066	0.031	0.139	0	0.112	0	0.062	0	0.131
Inguinal LN	0.671	0.071	0.66	1.726	1.629	0.08	1.862		0.05	0	0	0.049	0	0	0.099	0.085	0.013	0.121	0.09
Mesenteric LN	0.885	0.031	0.795	2.053	1.967	0.091	3.28		0.33	0	0	0.04	0.146	0	0.199	0	0	0.15	0.28
Pararectal LN	1.408	0.059	1.389	2.149	2.118	0.336	1.247		0.43	0.016	0	0.16	0.269	0.1	0.12	0.358	0	0.052	0
Sacral LN	0.857	0.203	0.828	1.53	1.49	0.268	2.64		0	0	0.036	0.1	0.275	0.267	0	0.037	0.165	0.02
Spleen	0.31	0.23	0.3	0.48	0.49	0.29	1.359		0.01	0.01	0	0	0.09	0	0	0.073	0.04	0.25	0.097
Thymus	0.09475	0.0199	0.10171	0.78117	0.72456		0.91							0	0	0
Tonsil	0.22	0	0.207	0.55238	0.56138	0.074	0.48		0.149	0		0		0	0.035	0	0.018	0.013	0
Colon		0.07		0.16	0.26	1.25			0				0		0.087		0
Duodenum						0.12					0		0.09		0
Ileum		0.51	0	0.242	0.21	0.3					0.08		0		0			0	0.07
Jejunum							0.057			0	0		0					0
Rectum	0.048	0.06	0.13	0.51	0.58	0.12	0.77		0	0	0	0		0.158	0.16			0.17

## Sheet: Figure 6A
Figure 6A
	Late	Early	Late	Early	Late	Early	Late	Early	Late	Early	Late	Early
Duodenum
6513: SIV	5.776
6517: SIV	5.098
6520: SIV	5.786
6522: SIV	5.444
38772		3.883
39757		3.856
39816		3.829
40166		4.325
40635		4.972
40931		3.879
Ileum
6513: SIV			6.065
6517: SIV			4.961
6520: SIV			5.465
6522: SIV			5.724
38772				3.917
39757				3.821
39816				3.811
40166				4.238
40635				4.918
40931				3.842
Colon
6513: SIV					5.76
6517: SIV					5
6520: SIV					5.581
6522: SIV					5.203
38772						3.879
39757						3.91
39816						3.82
40166						4.422
40635						4.696
40931						3.915
Mesenteric LN
6513: SIV
6517: SIV							5.712
6520: SIV							5.731
6522: SIV							5.938
38772								4.398
39757								3.952
39816								3.792
40166								4.615
40635								5.188
40931								3.97
Axillary LN
6513: SIV									6.026
6517: SIV									5.522
6520: SIV									5.76
6522: SIV									5.623
38772										4.02
39757										3.905
39816										3.805
40166										4.6
40635										4.962
40931										3.939
Bone Marrow
6513: SIV											6.11
6517: SIV											5.552
6520: SIV											5.698
6522: SIV											5.531
38772												4.398
39757												3.999
39816												3.803
40166												4.566
40635												5.057
40931												3.955

[truncated: 20 more sheets: Figure 6B, Figure 6C, Figure 8A, Figure 8B, Supplementry Figure 1, Supplementary Figure 2, Supplementary Figure 3, Supplementary Figure 4A, Supplementary Figure 4B, Supplementary Figure 5A, Supplementary Figure 5B, Supplementary Figure 6A, Supplementary Figure 6B, Supplementary Figure 8A, Supplementary Figure 8B, Supplementary Figure 9A, Supplementary Figure 9B, Supplementary Figure 10A, Supplementary Figure 10B, Supplementary Figure 11]
